# Supplementary material for: Histological Assessment of Plasma-Induced Tissue Sublimation Using the Plasma IQ Device: An Ex Vivo Morphometric Study in a Porcine Model
Source: Biomedicines. 2026 May 21;14(5):1173. doi: 10.3390/biomedicines14051173 (PMC13204154; doi:10.3390/biomedicines14051173)
Supplement: Supplementary file 1 [file biomedicines-14-01173-s001.zip]

Archive with 1 entries (1 files):
- biomedicines-4291209-supplementary.pdf
